# Supplementary material for: The selective dynamics of interruptions at short tandem repeats
Source: Genetics. 2026 Mar 25;233(1):iyag080. doi: 10.1093/genetics/iyag080 (PMC13147528; doi:10.1093/genetics/iyag080)
Supplement: iyag080_Supplementary_Data [file iyag080_supplementary_data.zip]

Archive with 8 entries (8 files):
- Supplemental_Figure_1_GENETICS-2026-309027.docx
- Supplemental_Figure_2_GENETICS-2026-309027.docx
- Supplemental_Figure_3_GENETICS-2026-309027.docx
- Supplemental_Figure_4_GENETICS-2026-309027.docx
- Supplemental_Figure_5_GENETICS-2026-309027.docx
- Supplemental_Figure_6_GENETICS-2026-309027.docx
- Supplemental_Figure_7_GENETICS-2026-309027.docx
- Supplemental_Table_1_GENETICS-2026-309027.csv
